# Supplementary material for: A Cross-Session Dataset for Collaborative Brain-Computer Interfaces Based on Rapid Serial Visual Presentation
Source: Front Neurosci. 2020 Oct 22;14:579469. doi: 10.3389/fnins.2020.579469 (PMC7642747; doi:10.3389/fnins.2020.579469)
Supplement: Supplementary file 1 [file Presentation_1.zip › 62-channels.loc]

1	-17.926	0.51499	FP1
2	0	0.50669	FPz
3	17.926	0.51499	FP2
4	-22.461	0.42113	AF3
5	22.461	0.42113	AF4
6	-53.913	0.52808	F7
7	-49.405	0.43159	F5
8	-39.947	0.34459	F3
9	-23.493	0.27903	F1
10	0	0.25338	FZ
11	23.493	0.27878	F2
12	39.897	0.3445	F4
13	49.405	0.43128	F6
14	53.867	0.52807	F8
15	-71.948	0.53192	FT7
16	-69.332	0.40823	FC5
17	-62.425	0.28822	FC3
18	-44.925	0.18118	FC1
19	0	0.12662	FCz
20	44.925	0.18118	FC2
21	62.425	0.28822	FC4
22	69.332	0.40823	FC6
23	71.948	0.53192	FT8
24	-90	0.53318	T7
25	-90	0.3999	C5
26	-90	0.26669	C3
27	-90	0.13319	C1
28	0	0	Cz
29	90	0.13348	C2
30	90	0.26667	C4
31	90	0.3999	C6
32	90	0.53318	T8
33	-108.05	0.53192	TP7
34	-110.67	0.40823	CP5
35	-117.57	0.28822	CP3
36	-135.07	0.18118	CP1
37	180	0.12662	CPz
38	135.07	0.18118	CP2
39	117.57	0.28822	CP4
40	110.67	0.40823	CP6
41	108.11	0.53191	TP8
42	-126.09	0.52808	P7
43	-130.6	0.43159	P5
44	-140.05	0.34459	P3
45	-156.51	0.27903	P1
46	180	0.25338	PZ
47	156.51	0.27878	P2
48	140.1	0.3445	P4
49	130.6	0.43128	P6
50	126.13	0.52807	P8
51	-144.11	0.52233	PO7
52	-149.46	0.46649	PO5
53	-157.54	0.42113	PO3
54	180	0.37994	POz
55	157.54	0.42113	PO4
56	149.46	0.46649	PO6
57	144.14	0.52231	PO8
58	-162.07	0.51499	O1
59	-135	0.72222	CB1
60	180	0.50669	Oz
61	162.07	0.51499	O2
62	135	0.72222	CB2
