# Supplementary material for: A Cross-Session Dataset for Collaborative Brain-Computer Interfaces Based on Rapid Serial Visual Presentation
Source: Front Neurosci. 2020 Oct 22;14:579469. doi: 10.3389/fnins.2020.579469 (PMC7642747; doi:10.3389/fnins.2020.579469)
Supplement: Supplementary file 1 [file Presentation_1.zip › sub_info.txt]

Name	Gender	Handedness	Age	Interval(days)
G1Sa	female	right-handed	24	24
G1Sb	female	right-handed	29	24
G2Sa	female	right-handed	25	23
G2Sb	female	right-handed	26	23
G3Sa	male	right-handed	26	19
G3Sb	female	right-handed	23	19
G4Sa	male	right-handed	24	33
G4Sb	male	right-handed	23	33
G5Sa	female	right-handed	25	16
G5Sb	female	right-handed	25	16
G6Sa	female	right-handed	24	23
G6Sb	female	right-handed	26	23
G7Sa	male	right-handed	25	22
G7Sb	female	right-handed	24	22
