# Supplementary material for: A Cross-Session Dataset for Collaborative Brain-Computer Interfaces Based on Rapid Serial Visual Presentation
Source: Front Neurosci. 2020 Oct 22;14:579469. doi: 10.3389/fnins.2020.579469 (PMC7642747; doi:10.3389/fnins.2020.579469)
Supplement: Supplementary file 2 [file Presentation_2.zip]

Archive with 57 entries (56 files):
- Targets/
- Targets/image_0001.jpg
- Targets/image_0002.jpg
- Targets/image_0003.jpg
- Targets/image_0004.jpg
- Targets/image_0005.jpg
- Targets/image_0006.jpg
- Targets/image_0007.jpg
- Targets/image_0008.jpg
- Targets/image_0009.jpg
- Targets/image_0010.jpg
- Targets/image_0011.jpg
- Targets/image_0012.jpg
- Targets/image_0013.jpg
- Targets/image_0014.jpg
- Targets/image_0015.jpg
- Targets/image_0016.jpg
- Targets/image_0017.jpg
- Targets/image_0018.jpg
- Targets/image_0019.jpg
- Targets/image_0020.jpg
- Targets/image_0021.jpg
- Targets/image_0022.jpg
- Targets/image_0023.jpg
- Targets/image_0024.jpg
- Targets/image_0025.jpg
- Targets/image_0026.jpg
- Targets/image_0027.jpg
- Targets/image_0028.jpg
- Targets/image_0029.jpg
- Targets/image_0030.jpg
- Targets/image_0031.jpg
- Targets/image_0032.jpg
- Targets/image_0033.jpg
- Targets/image_0034.jpg
- Targets/image_0035.jpg
- Targets/image_0036.jpg
- Targets/image_0037.jpg
- Targets/image_0038.jpg
- Targets/image_0039.jpg
- Targets/image_0040.jpg
- Targets/image_0041.jpg
- Targets/image_0042.jpg
- Targets/image_0043.jpg
- Targets/image_0044.jpg
- Targets/image_0045.jpg
- Targets/image_0046.jpg
- Targets/image_0047.jpg
- Targets/image_0048.jpg
- Targets/image_0049.jpg
- Targets/image_0050.jpg
- Targets/image_0051.jpg
- Targets/image_0052.jpg
- Targets/image_0053.jpg
- Targets/image_0054.jpg
- Targets/image_0055.jpg
- Targets/image_0056.jpg
