# Supplementary material for: A Cross-Session Dataset for Collaborative Brain-Computer Interfaces Based on Rapid Serial Visual Presentation
Source: Front Neurosci. 2020 Oct 22;14:579469. doi: 10.3389/fnins.2020.579469 (PMC7642747; doi:10.3389/fnins.2020.579469)
Supplement: Supplementary file 3 [file Presentation_3.zip]

Archive with 701 entries (700 files):
- Non-targets_1/
- Non-targets_1/image_0001.jpg
- Non-targets_1/image_0002.jpg
- Non-targets_1/image_0003.jpg
- Non-targets_1/image_0004.jpg
- Non-targets_1/image_0005.jpg
- Non-targets_1/image_0006.jpg
- Non-targets_1/image_0007.jpg
- Non-targets_1/image_0008.jpg
- Non-targets_1/image_0009.jpg
- Non-targets_1/image_0010.jpg
- Non-targets_1/image_0011.jpg
- Non-targets_1/image_0012.jpg
- Non-targets_1/image_0013.jpg
- Non-targets_1/image_0014.jpg
- Non-targets_1/image_0015.jpg
- Non-targets_1/image_0016.jpg
- Non-targets_1/image_0017.jpg
- Non-targets_1/image_0018.jpg
- Non-targets_1/image_0019.jpg
- Non-targets_1/image_0020.jpg
- Non-targets_1/image_0021.jpg
- Non-targets_1/image_0022.jpg
- Non-targets_1/image_0023.jpg
- Non-targets_1/image_0024.jpg
- Non-targets_1/image_0025.jpg
- Non-targets_1/image_0026.jpg
- Non-targets_1/image_0027.jpg
- Non-targets_1/image_0028.jpg
- Non-targets_1/image_0029.jpg
- Non-targets_1/image_0030.jpg
- Non-targets_1/image_0031.jpg
- Non-targets_1/image_0032.jpg
- Non-targets_1/image_0033.jpg
- Non-targets_1/image_0034.jpg
- Non-targets_1/image_0035.jpg
- Non-targets_1/image_0036.jpg
- Non-targets_1/image_0037.jpg
- Non-targets_1/image_0038.jpg
- Non-targets_1/image_0039.jpg
- Non-targets_1/image_0040.jpg
- Non-targets_1/image_0041.jpg
- Non-targets_1/image_0042.jpg
- Non-targets_1/image_0043.jpg
- Non-targets_1/image_0044.jpg
- Non-targets_1/image_0045.jpg
- Non-targets_1/image_0046.jpg
- Non-targets_1/image_0047.jpg
- Non-targets_1/image_0048.jpg
- Non-targets_1/image_0049.jpg
- Non-targets_1/image_0050.jpg
- Non-targets_1/image_0051.jpg
- Non-targets_1/image_0052.jpg
- Non-targets_1/image_0053.jpg
- Non-targets_1/image_0054.jpg
- Non-targets_1/image_0055.jpg
- Non-targets_1/image_0056.jpg
- Non-targets_1/image_0057.jpg
- Non-targets_1/image_0058.jpg
- Non-targets_1/image_0059.jpg
- Non-targets_1/image_0060.jpg
- Non-targets_1/image_0061.jpg
- Non-targets_1/image_0062.jpg
- Non-targets_1/image_0063.jpg
- Non-targets_1/image_0064.jpg
- Non-targets_1/image_0065.jpg
- Non-targets_1/image_0066.jpg
- Non-targets_1/image_0067.jpg
- Non-targets_1/image_0068.jpg
- Non-targets_1/image_0069.jpg
- Non-targets_1/image_0070.jpg
- Non-targets_1/image_0071.jpg
- Non-targets_1/image_0072.jpg
- Non-targets_1/image_0073.jpg
- Non-targets_1/image_0074.jpg
- Non-targets_1/image_0075.jpg
- Non-targets_1/image_0076.jpg
- Non-targets_1/image_0077.jpg
- Non-targets_1/image_0078.jpg
- Non-targets_1/image_0079.jpg
- Non-targets_1/image_0080.jpg
- Non-targets_1/image_0081.jpg
- Non-targets_1/image_0082.jpg
- Non-targets_1/image_0083.jpg
- Non-targets_1/image_0084.jpg
- Non-targets_1/image_0085.jpg
- Non-targets_1/image_0086.jpg
- Non-targets_1/image_0087.jpg
- Non-targets_1/image_0088.jpg
- Non-targets_1/image_0089.jpg
- Non-targets_1/image_0090.jpg
- Non-targets_1/image_0091.jpg
- Non-targets_1/image_0092.jpg
- Non-targets_1/image_0093.jpg
- Non-targets_1/image_0094.jpg
- Non-targets_1/image_0095.jpg
- Non-targets_1/image_0096.jpg
- Non-targets_1/image_0097.jpg
- Non-targets_1/image_0098.jpg
- Non-targets_1/image_0099.jpg
- Non-targets_1/image_0100.jpg
- Non-targets_1/image_0101.jpg
- Non-targets_1/image_0102.jpg
- Non-targets_1/image_0103.jpg
- Non-targets_1/image_0104.jpg
- Non-targets_1/image_0105.jpg
- Non-targets_1/image_0106.jpg
- Non-targets_1/image_0107.jpg
- Non-targets_1/image_0108.jpg
- Non-targets_1/image_0109.jpg
- Non-targets_1/image_0110.jpg
- Non-targets_1/image_0111.jpg
- Non-targets_1/image_0112.jpg
- Non-targets_1/image_0113.jpg
- Non-targets_1/image_0114.jpg
- Non-targets_1/image_0115.jpg
- Non-targets_1/image_0116.jpg
- Non-targets_1/image_0117.jpg
- Non-targets_1/image_0118.jpg
- Non-targets_1/image_0119.jpg
- Non-targets_1/image_0120.jpg
- Non-targets_1/image_0121.jpg
- Non-targets_1/image_0122.jpg
- Non-targets_1/image_0123.jpg
- Non-targets_1/image_0124.jpg
- Non-targets_1/image_0125.jpg
- Non-targets_1/image_0126.jpg
- Non-targets_1/image_0127.jpg
- Non-targets_1/image_0128.jpg
- Non-targets_1/image_0129.jpg
- Non-targets_1/image_0130.jpg
- Non-targets_1/image_0131.jpg
- Non-targets_1/image_0132.jpg
- Non-targets_1/image_0133.jpg
- Non-targets_1/image_0134.jpg
- Non-targets_1/image_0135.jpg
- Non-targets_1/image_0136.jpg
- Non-targets_1/image_0137.jpg
- Non-targets_1/image_0138.jpg
- Non-targets_1/image_0139.jpg
- Non-targets_1/image_0140.jpg
- Non-targets_1/image_0141.jpg
- Non-targets_1/image_0142.jpg
- Non-targets_1/image_0143.jpg
- Non-targets_1/image_0144.jpg
- Non-targets_1/image_0145.jpg
- Non-targets_1/image_0146.jpg
- Non-targets_1/image_0147.jpg
- Non-targets_1/image_0148.jpg
- Non-targets_1/image_0149.jpg
- Non-targets_1/image_0150.jpg
- Non-targets_1/image_0151.jpg
- Non-targets_1/image_0152.jpg
- Non-targets_1/image_0153.jpg
- Non-targets_1/image_0154.jpg
- Non-targets_1/image_0155.jpg
- Non-targets_1/image_0156.jpg
- Non-targets_1/image_0157.jpg
- Non-targets_1/image_0158.jpg
- Non-targets_1/image_0159.jpg
- Non-targets_1/image_0160.jpg
- Non-targets_1/image_0161.jpg
- Non-targets_1/image_0162.jpg
- Non-targets_1/image_0163.jpg
- Non-targets_1/image_0164.jpg
- Non-targets_1/image_0165.jpg
- Non-targets_1/image_0166.jpg
- Non-targets_1/image_0167.jpg
- Non-targets_1/image_0168.jpg
- Non-targets_1/image_0169.jpg
- Non-targets_1/image_0170.jpg
- Non-targets_1/image_0171.jpg
- Non-targets_1/image_0172.jpg
- Non-targets_1/image_0173.jpg
- Non-targets_1/image_0174.jpg
- Non-targets_1/image_0175.jpg
- Non-targets_1/image_0176.jpg
- Non-targets_1/image_0177.jpg
- Non-targets_1/image_0178.jpg
- Non-targets_1/image_0179.jpg
- Non-targets_1/image_0180.jpg
- Non-targets_1/image_0181.jpg
- Non-targets_1/image_0182.jpg
- Non-targets_1/image_0183.jpg
- Non-targets_1/image_0184.jpg
- Non-targets_1/image_0185.jpg
- Non-targets_1/image_0186.jpg
- Non-targets_1/image_0187.jpg
- Non-targets_1/image_0188.jpg
- Non-targets_1/image_0189.jpg
- Non-targets_1/image_0190.jpg
- Non-targets_1/image_0191.jpg
- Non-targets_1/image_0192.jpg
- Non-targets_1/image_0193.jpg
- Non-targets_1/image_0194.jpg
- Non-targets_1/image_0195.jpg
- Non-targets_1/image_0196.jpg
- Non-targets_1/image_0197.jpg
- Non-targets_1/image_0198.jpg
- Non-targets_1/image_0199.jpg
- Non-targets_1/image_0200.jpg
- Non-targets_1/image_0201.jpg
- Non-targets_1/image_0202.jpg
- Non-targets_1/image_0203.jpg
- Non-targets_1/image_0204.jpg
- Non-targets_1/image_0205.jpg
- Non-targets_1/image_0206.jpg
- Non-targets_1/image_0207.jpg
- Non-targets_1/image_0208.jpg
- Non-targets_1/image_0209.jpg
- Non-targets_1/image_0210.jpg
- Non-targets_1/image_0211.jpg
- Non-targets_1/image_0212.jpg
- Non-targets_1/image_0213.jpg
- Non-targets_1/image_0214.jpg
- Non-targets_1/image_0215.jpg
- Non-targets_1/image_0216.jpg
- Non-targets_1/image_0217.jpg
- Non-targets_1/image_0218.jpg
- Non-targets_1/image_0219.jpg
- Non-targets_1/image_0220.jpg
- Non-targets_1/image_0221.jpg
- Non-targets_1/image_0222.jpg
- Non-targets_1/image_0223.jpg
- Non-targets_1/image_0224.jpg
- Non-targets_1/image_0225.jpg
- Non-targets_1/image_0226.jpg
- Non-targets_1/image_0227.jpg
- Non-targets_1/image_0228.jpg
- Non-targets_1/image_0229.jpg
- Non-targets_1/image_0230.jpg
- Non-targets_1/image_0231.jpg
- Non-targets_1/image_0232.jpg
- Non-targets_1/image_0233.jpg
- Non-targets_1/image_0234.jpg
- Non-targets_1/image_0235.jpg
- Non-targets_1/image_0236.jpg
- Non-targets_1/image_0237.jpg
- Non-targets_1/image_0238.jpg
- Non-targets_1/image_0239.jpg
- Non-targets_1/image_0240.jpg
- Non-targets_1/image_0241.jpg
- Non-targets_1/image_0242.jpg
- Non-targets_1/image_0243.jpg
- Non-targets_1/image_0244.jpg
- Non-targets_1/image_0245.jpg
- Non-targets_1/image_0246.jpg
- Non-targets_1/image_0247.jpg
- Non-targets_1/image_0248.jpg
- Non-targets_1/image_0249.jpg
- Non-targets_1/image_0250.jpg
- Non-targets_1/image_0251.jpg
- Non-targets_1/image_0252.jpg
- Non-targets_1/image_0253.jpg
- Non-targets_1/image_0254.jpg
- Non-targets_1/image_0255.jpg
- Non-targets_1/image_0256.jpg
- Non-targets_1/image_0257.jpg
- Non-targets_1/image_0258.jpg
- Non-targets_1/image_0259.jpg
- Non-targets_1/image_0260.jpg
- Non-targets_1/image_0261.jpg
- Non-targets_1/image_0262.jpg
- Non-targets_1/image_0263.jpg
- Non-targets_1/image_0264.jpg
- Non-targets_1/image_0265.jpg
- Non-targets_1/image_0266.jpg
- Non-targets_1/image_0267.jpg
- Non-targets_1/image_0268.jpg
- Non-targets_1/image_0269.jpg
- Non-targets_1/image_0270.jpg
- Non-targets_1/image_0271.jpg
- Non-targets_1/image_0272.jpg
- Non-targets_1/image_0273.jpg
- Non-targets_1/image_0274.jpg
- Non-targets_1/image_0275.jpg
- Non-targets_1/image_0276.jpg
- Non-targets_1/image_0277.jpg
- Non-targets_1/image_0278.jpg
- Non-targets_1/image_0279.jpg
- Non-targets_1/image_0280.jpg
- Non-targets_1/image_0281.jpg
- Non-targets_1/image_0282.jpg
- Non-targets_1/image_0283.jpg
- Non-targets_1/image_0284.jpg
- Non-targets_1/image_0285.jpg
- Non-targets_1/image_0286.jpg
- Non-targets_1/image_0287.jpg
- Non-targets_1/image_0288.jpg
- Non-targets_1/image_0289.jpg
- Non-targets_1/image_0290.jpg
- Non-targets_1/image_0291.jpg
- Non-targets_1/image_0292.jpg
- Non-targets_1/image_0293.jpg
- Non-targets_1/image_0294.jpg
- Non-targets_1/image_0295.jpg
- Non-targets_1/image_0296.jpg
- Non-targets_1/image_0297.jpg
- Non-targets_1/image_0298.jpg
- Non-targets_1/image_0299.jpg
[truncated: 401 more entries]
