# Supplementary material for: A Cross-Session Dataset for Collaborative Brain-Computer Interfaces Based on Rapid Serial Visual Presentation
Source: Front Neurosci. 2020 Oct 22;14:579469. doi: 10.3389/fnins.2020.579469 (PMC7642747; doi:10.3389/fnins.2020.579469)
Supplement: Supplementary file 4 [file Presentation_4.zip]

Archive with 684 entries (683 files):
- Non-targets_2/
- Non-targets_2/image_0701.jpg
- Non-targets_2/image_0702.jpg
- Non-targets_2/image_0703.jpg
- Non-targets_2/image_0704.jpg
- Non-targets_2/image_0705.jpg
- Non-targets_2/image_0706.jpg
- Non-targets_2/image_0707.jpg
- Non-targets_2/image_0708.jpg
- Non-targets_2/image_0709.jpg
- Non-targets_2/image_0710.jpg
- Non-targets_2/image_0711.jpg
- Non-targets_2/image_0712.jpg
- Non-targets_2/image_0713.jpg
- Non-targets_2/image_0714.jpg
- Non-targets_2/image_0715.jpg
- Non-targets_2/image_0716.jpg
- Non-targets_2/image_0717.jpg
- Non-targets_2/image_0718.jpg
- Non-targets_2/image_0719.jpg
- Non-targets_2/image_0720.jpg
- Non-targets_2/image_0721.jpg
- Non-targets_2/image_0722.jpg
- Non-targets_2/image_0723.jpg
- Non-targets_2/image_0724.jpg
- Non-targets_2/image_0725.jpg
- Non-targets_2/image_0726.jpg
- Non-targets_2/image_0727.jpg
- Non-targets_2/image_0728.jpg
- Non-targets_2/image_0729.jpg
- Non-targets_2/image_0730.jpg
- Non-targets_2/image_0731.jpg
- Non-targets_2/image_0732.jpg
- Non-targets_2/image_0733.jpg
- Non-targets_2/image_0734.jpg
- Non-targets_2/image_0735.jpg
- Non-targets_2/image_0736.jpg
- Non-targets_2/image_0737.jpg
- Non-targets_2/image_0738.jpg
- Non-targets_2/image_0739.jpg
- Non-targets_2/image_0740.jpg
- Non-targets_2/image_0741.jpg
- Non-targets_2/image_0742.jpg
- Non-targets_2/image_0743.jpg
- Non-targets_2/image_0744.jpg
- Non-targets_2/image_0745.jpg
- Non-targets_2/image_0746.jpg
- Non-targets_2/image_0747.jpg
- Non-targets_2/image_0748.jpg
- Non-targets_2/image_0749.jpg
- Non-targets_2/image_0750.jpg
- Non-targets_2/image_0751.jpg
- Non-targets_2/image_0752.jpg
- Non-targets_2/image_0753.jpg
- Non-targets_2/image_0754.jpg
- Non-targets_2/image_0755.jpg
- Non-targets_2/image_0756.jpg
- Non-targets_2/image_0757.jpg
- Non-targets_2/image_0758.jpg
- Non-targets_2/image_0759.jpg
- Non-targets_2/image_0760.jpg
- Non-targets_2/image_0761.jpg
- Non-targets_2/image_0762.jpg
- Non-targets_2/image_0763.jpg
- Non-targets_2/image_0764.jpg
- Non-targets_2/image_0765.jpg
- Non-targets_2/image_0766.jpg
- Non-targets_2/image_0767.jpg
- Non-targets_2/image_0768.jpg
- Non-targets_2/image_0769.jpg
- Non-targets_2/image_0770.jpg
- Non-targets_2/image_0771.jpg
- Non-targets_2/image_0772.jpg
- Non-targets_2/image_0773.jpg
- Non-targets_2/image_0774.jpg
- Non-targets_2/image_0775.jpg
- Non-targets_2/image_0776.jpg
- Non-targets_2/image_0777.jpg
- Non-targets_2/image_0778.jpg
- Non-targets_2/image_0779.jpg
- Non-targets_2/image_0780.jpg
- Non-targets_2/image_0781.jpg
- Non-targets_2/image_0782.jpg
- Non-targets_2/image_0783.jpg
- Non-targets_2/image_0784.jpg
- Non-targets_2/image_0785.jpg
- Non-targets_2/image_0786.jpg
- Non-targets_2/image_0787.jpg
- Non-targets_2/image_0788.jpg
- Non-targets_2/image_0789.jpg
- Non-targets_2/image_0790.jpg
- Non-targets_2/image_0791.jpg
- Non-targets_2/image_0792.jpg
- Non-targets_2/image_0793.jpg
- Non-targets_2/image_0794.jpg
- Non-targets_2/image_0795.jpg
- Non-targets_2/image_0796.jpg
- Non-targets_2/image_0797.jpg
- Non-targets_2/image_0798.jpg
- Non-targets_2/image_0799.jpg
- Non-targets_2/image_0800.jpg
- Non-targets_2/image_0801.jpg
- Non-targets_2/image_0802.jpg
- Non-targets_2/image_0803.jpg
- Non-targets_2/image_0804.jpg
- Non-targets_2/image_0805.jpg
- Non-targets_2/image_0806.jpg
- Non-targets_2/image_0807.jpg
- Non-targets_2/image_0808.jpg
- Non-targets_2/image_0809.jpg
- Non-targets_2/image_0810.jpg
- Non-targets_2/image_0811.jpg
- Non-targets_2/image_0812.jpg
- Non-targets_2/image_0813.jpg
- Non-targets_2/image_0814.jpg
- Non-targets_2/image_0815.jpg
- Non-targets_2/image_0816.jpg
- Non-targets_2/image_0817.jpg
- Non-targets_2/image_0818.jpg
- Non-targets_2/image_0819.jpg
- Non-targets_2/image_0820.jpg
- Non-targets_2/image_0821.jpg
- Non-targets_2/image_0822.jpg
- Non-targets_2/image_0823.jpg
- Non-targets_2/image_0824.jpg
- Non-targets_2/image_0825.jpg
- Non-targets_2/image_0826.jpg
- Non-targets_2/image_0827.jpg
- Non-targets_2/image_0828.jpg
- Non-targets_2/image_0829.jpg
- Non-targets_2/image_0830.jpg
- Non-targets_2/image_0831.jpg
- Non-targets_2/image_0832.jpg
- Non-targets_2/image_0833.jpg
- Non-targets_2/image_0834.jpg
- Non-targets_2/image_0835.jpg
- Non-targets_2/image_0836.jpg
- Non-targets_2/image_0837.jpg
- Non-targets_2/image_0838.jpg
- Non-targets_2/image_0839.jpg
- Non-targets_2/image_0840.jpg
- Non-targets_2/image_0841.jpg
- Non-targets_2/image_0842.jpg
- Non-targets_2/image_0843.jpg
- Non-targets_2/image_0844.jpg
- Non-targets_2/image_0845.jpg
- Non-targets_2/image_0846.jpg
- Non-targets_2/image_0847.jpg
- Non-targets_2/image_0848.jpg
- Non-targets_2/image_0849.jpg
- Non-targets_2/image_0850.jpg
- Non-targets_2/image_0851.jpg
- Non-targets_2/image_0852.jpg
- Non-targets_2/image_0853.jpg
- Non-targets_2/image_0854.jpg
- Non-targets_2/image_0855.jpg
- Non-targets_2/image_0856.jpg
- Non-targets_2/image_0857.jpg
- Non-targets_2/image_0858.jpg
- Non-targets_2/image_0859.jpg
- Non-targets_2/image_0860.jpg
- Non-targets_2/image_0861.jpg
- Non-targets_2/image_0862.jpg
- Non-targets_2/image_0863.jpg
- Non-targets_2/image_0864.jpg
- Non-targets_2/image_0865.jpg
- Non-targets_2/image_0866.jpg
- Non-targets_2/image_0867.jpg
- Non-targets_2/image_0868.jpg
- Non-targets_2/image_0869.jpg
- Non-targets_2/image_0870.jpg
- Non-targets_2/image_0871.jpg
- Non-targets_2/image_0872.jpg
- Non-targets_2/image_0873.jpg
- Non-targets_2/image_0874.jpg
- Non-targets_2/image_0875.jpg
- Non-targets_2/image_0876.jpg
- Non-targets_2/image_0877.jpg
- Non-targets_2/image_0878.jpg
- Non-targets_2/image_0879.jpg
- Non-targets_2/image_0880.jpg
- Non-targets_2/image_0881.jpg
- Non-targets_2/image_0882.jpg
- Non-targets_2/image_0883.jpg
- Non-targets_2/image_0884.jpg
- Non-targets_2/image_0885.jpg
- Non-targets_2/image_0886.jpg
- Non-targets_2/image_0887.jpg
- Non-targets_2/image_0888.jpg
- Non-targets_2/image_0889.jpg
- Non-targets_2/image_0890.jpg
- Non-targets_2/image_0891.jpg
- Non-targets_2/image_0892.jpg
- Non-targets_2/image_0893.jpg
- Non-targets_2/image_0894.jpg
- Non-targets_2/image_0895.jpg
- Non-targets_2/image_0896.jpg
- Non-targets_2/image_0897.jpg
- Non-targets_2/image_0898.jpg
- Non-targets_2/image_0899.jpg
- Non-targets_2/image_0900.jpg
- Non-targets_2/image_0901.jpg
- Non-targets_2/image_0902.jpg
- Non-targets_2/image_0903.jpg
- Non-targets_2/image_0904.jpg
- Non-targets_2/image_0905.jpg
- Non-targets_2/image_0906.jpg
- Non-targets_2/image_0907.jpg
- Non-targets_2/image_0908.jpg
- Non-targets_2/image_0909.jpg
- Non-targets_2/image_0910.jpg
- Non-targets_2/image_0911.jpg
- Non-targets_2/image_0912.jpg
- Non-targets_2/image_0913.jpg
- Non-targets_2/image_0914.jpg
- Non-targets_2/image_0915.jpg
- Non-targets_2/image_0916.jpg
- Non-targets_2/image_0917.jpg
- Non-targets_2/image_0918.jpg
- Non-targets_2/image_0919.jpg
- Non-targets_2/image_0920.jpg
- Non-targets_2/image_0921.jpg
- Non-targets_2/image_0922.jpg
- Non-targets_2/image_0923.jpg
- Non-targets_2/image_0924.jpg
- Non-targets_2/image_0925.jpg
- Non-targets_2/image_0926.jpg
- Non-targets_2/image_0927.jpg
- Non-targets_2/image_0928.jpg
- Non-targets_2/image_0929.jpg
- Non-targets_2/image_0930.jpg
- Non-targets_2/image_0931.jpg
- Non-targets_2/image_0932.jpg
- Non-targets_2/image_0933.jpg
- Non-targets_2/image_0934.jpg
- Non-targets_2/image_0935.jpg
- Non-targets_2/image_0936.jpg
- Non-targets_2/image_0937.jpg
- Non-targets_2/image_0938.jpg
- Non-targets_2/image_0939.jpg
- Non-targets_2/image_0940.jpg
- Non-targets_2/image_0941.jpg
- Non-targets_2/image_0942.jpg
- Non-targets_2/image_0943.jpg
- Non-targets_2/image_0944.jpg
- Non-targets_2/image_0945.jpg
- Non-targets_2/image_0946.jpg
- Non-targets_2/image_0947.jpg
- Non-targets_2/image_0948.jpg
- Non-targets_2/image_0949.jpg
- Non-targets_2/image_0950.jpg
- Non-targets_2/image_0951.jpg
- Non-targets_2/image_0952.jpg
- Non-targets_2/image_0953.jpg
- Non-targets_2/image_0954.jpg
- Non-targets_2/image_0955.jpg
- Non-targets_2/image_0956.jpg
- Non-targets_2/image_0957.jpg
- Non-targets_2/image_0958.jpg
- Non-targets_2/image_0959.jpg
- Non-targets_2/image_0960.jpg
- Non-targets_2/image_0961.jpg
- Non-targets_2/image_0962.jpg
- Non-targets_2/image_0963.jpg
- Non-targets_2/image_0964.jpg
- Non-targets_2/image_0965.jpg
- Non-targets_2/image_0966.jpg
- Non-targets_2/image_0967.jpg
- Non-targets_2/image_0968.jpg
- Non-targets_2/image_0969.jpg
- Non-targets_2/image_0970.jpg
- Non-targets_2/image_0971.jpg
- Non-targets_2/image_0972.jpg
- Non-targets_2/image_0973.jpg
- Non-targets_2/image_0974.jpg
- Non-targets_2/image_0975.jpg
- Non-targets_2/image_0976.jpg
- Non-targets_2/image_0977.jpg
- Non-targets_2/image_0978.jpg
- Non-targets_2/image_0979.jpg
- Non-targets_2/image_0980.jpg
- Non-targets_2/image_0981.jpg
- Non-targets_2/image_0982.jpg
- Non-targets_2/image_0983.jpg
- Non-targets_2/image_0984.jpg
- Non-targets_2/image_0985.jpg
- Non-targets_2/image_0986.jpg
- Non-targets_2/image_0987.jpg
- Non-targets_2/image_0988.jpg
- Non-targets_2/image_0989.jpg
- Non-targets_2/image_0990.jpg
- Non-targets_2/image_0991.jpg
- Non-targets_2/image_0992.jpg
- Non-targets_2/image_0993.jpg
- Non-targets_2/image_0994.jpg
- Non-targets_2/image_0995.jpg
- Non-targets_2/image_0996.jpg
- Non-targets_2/image_0997.jpg
- Non-targets_2/image_0998.jpg
- Non-targets_2/image_0999.jpg
[truncated: 384 more entries]
