# Supplementary material for: A Cross-Session Dataset for Collaborative Brain-Computer Interfaces Based on Rapid Serial Visual Presentation
Source: Front Neurosci. 2020 Oct 22;14:579469. doi: 10.3389/fnins.2020.579469 (PMC7642747; doi:10.3389/fnins.2020.579469)
Supplement: Supplementary file 5 [file Related_Article_2.zip › Readme.txt]

The dataset is about 6.58 GB including collaborative and cross-session data from 14 subjects. All data are saved as MATLAB MAT files. The sample rate is 1000Hz and all data are raw data without any processing. Each file is named as “Group index + Session index” (i.e., G1D1.mat, G1D2.mat, …, G7D2.mat). “Gn” is the nth group (totally 7). “D1” and “D2” indicate the first and second sessions respectively. Each file contains two cells named “Sa” and “Sb” indicating two subjects in the group. Each 1×3 cell array (“Sa” and “Sb”) contains 3 blocks of data recorded in one session. Each element in the cell array corresponds to one block of data. Each element is a matrix with a dimension of [63, N], which indicates 62-channel EEG data and a trigger channel with a length of N. N of each matrix is different because of the different experiment duration, but N of a group of subjects in the same block is the same. For the trigger channel, the onset of target image is defined as “1” and the onset of non-target image is defined as “2”. Since each element corresponds to one block, each matrix contains data of 14 trials (1400 image events, including 56 targets). Details of data information are also summarized in a “Readme.txt” file.

Three supplementary files are provided including subject information, channel location, and the image set. Subject information is saved in a “sub_info.txt” file, which includes the gender, age, handedness, group, and the interval between the two sessions. Channel locations are saved in a “62-channels.loc” file, in which the information for each channel consists of four columns: channel index, degree, radius, and label. The origin is at Cz (i.e., the radius is 0). The image set used for RSVP stimulation is also included in the supplementary files and saved in a “Image.zip” file. Target and non-target images are saved in two folders.
